# Supplementary material for: Silicone Composites with CNT/Graphene Hybrid Fillers: A Review
Source: Materials (Basel). 2021 May 6;14(9):2418. doi: 10.3390/ma14092418 (PMC8124395; doi:10.3390/ma14092418)
Supplement: Supplementary file 1 [file materials-14-02418-s001.zip]

Archive with 1 entries (1 files):
- materials-1176332-supplementary.pdf
